# Supplementary material for: Genomic Evidence for Novel Introduction and Intra-Host Diversity of DENV-2 in Dar es Salaam, Tanzania
Source: Viruses. 2026 May 21;18(5):585. doi: 10.3390/v18050585 (PMC13211437; doi:10.3390/v18050585)
Supplement: Supplementary file 1 [file viruses-18-00585-s001.zip]

Archive with 2 entries (2 files):
- viruses-4171315-Supplementary Table.xlsx
- viruses-4171315-supplementary.pdf
