# Supplementary material for: Genomic Evidence for Novel Introduction and Intra-Host Diversity of DENV-2 in Dar es Salaam, Tanzania
Source: Viruses. 2026 May 21;18(5):585. doi: 10.3390/v18050585 (PMC13211437; doi:10.3390/v18050585)
Supplement: Supplementary file 1 [file viruses-18-00585-s001.zip › viruses-4171315-Supplementary Table.xlsx]

## Sheet: DENV_Mutations
Sample ID	Position nucleotide	Reference nucleotide	Alternative nucleotide	Number	Alternative frequency	Total depth	p-value	GFF feature	Reference amino acid	Alternative amino acid	Position amino acid
PV834971 PV834972 PV834973 PV834974 PV834975 PV834976	397	C	T	6	0.233763 0.0722392 0.308155 0.246182 0.32994 0.258511	11409 309740 27492 261794 409993 20827	0 0 0 0 0 0	ancC:cds-ancC	I	I	109
PV834971 PV834973 PV834974 PV834975 PV834976	385	C	T	5	0.169001 0.313835 0.259055 0.290453 0.205332	11639 355400 320245 463129 22768	0 0 0 0 0	ancC:cds-ancC	I	I	105
PV834971 PV834973 PV834974 PV834975 PV834976	382	G	A	5	0.351974 0.325035 0.265117 0.29478 0.345582	7725 345224 313994 457717 17472	0 0 0 0 0	ancC:cds-ancC	M	I	104
PV834971 PV834973 PV834974 PV834976	808	T	C	4	0.285965 0.389211 0.267773 0.30256	6826 268654 295881 12576	0 0 0 0	prM:cds-prM	G	G	132
PV834973 PV834974 PV834975 PV834976	1759	C	T	4	0.143156 0.101009 0.16945 0.103475	514321 633361 296606 19048	0 0 0 0	E:cds-E	L	L	283
PV834971 PV834972 PV834973	3953	C	T	3	0.474026 0.33045 0.106201	154 578 51412	3.42915E-38 2.1509E-173 0	NS2A:cds-NS2A	L	L	168
PV834971 PV834972 PV834976	697	C	T	3	0.131119 0.0615836 0.0512948	1144 341 4016	1.94E-112 9.22E-11 4.54E-68	prM:cds-prM	L	L	95
PV834972 PV834973 PV834976	9350	A	G	3	0.149415 0.425261 0.387881	4270 92703 3251	0 0 0	NS5:cds-NS5	S	G	603
PV834972 PV834973 PV834976	8340	G	A	3	0.161336 0.183547 0.171831	1407 42120 3195	1.0414E-145 0 2.0016E-223	NS5:cds-NS5	S	N	266
PV834973 PV834974 PV834976	2810	G	A	3	0.0816028 0.0909034 0.207317	119812 47633 2542	0 0 2.695E-287	NS1:cds-NS1	E	K	139
PV834973 PV834974 PV834976	2680	A	T	3	0.452809 0.392176 0.299807	85462 32006 3102	0 0 0	NS1:cds-NS1	G	G	95
PV834973 PV834974 PV834976	2674	C	T	3	0.341153 0.0794454 0.313271	77118 29064 2675	0 0 0	NS1:cds-NS1	I	I	93
PV834973 PV834975 PV834976	1510	G	A	3	0.323406 0.131807 0.372306	287954 154536 18654	0 0 0	E:cds-E	Q	Q	200
PV834971 PV834972	2679	A	T	2	0.214168 0.182927	607 164	9.35898E-55 6.55108E-28	NS1:cds-NS1	E	V	95
PV834971 PV834972	2673	C	T	2	0.192575 0.482943	431 5423	2.83037E-45 0	NS1:cds-NS1	S	L	93
PV834971 PV834975	10100	C	T	2	0.0588235 0.130084	884 208881	5.24449E-23 0	NS5:cds-NS5	Q	*	853
PV834971 PV834976	864	G	A	2	0.106445 0.0721356	7168 12629	2.5696E-204 2.5516E-198	prM:cds-prM	R	K	151
PV834971 PV834976	697	C	A	2	0.254371 0.0963645	1144 4016	6.7779E-256 1.6916E-182	prM:cds-prM	L	L	95
PV834971 PV834976	620	T	C	2	0.134443 0.0702366	6248 10906	4.4549E-304 5.2211E-197	prM:cds-prM	S	P	70
PV834971 PV834976	476	A	G	2	0.0994401 0.0626228	3751 8655	6.7111E-147 4.1119E-144	prM:cds-prM	S	G	22
PV834971 PV834976	473	A	G	2	0.0735954 0.0512982	7351 12671	4.4626E-137 5.1616E-127	prM:cds-prM	K	E	21
PV834971 PV834976	272	A	G	2	0.0673863 0.0639586	9913 15854	4.1778E-277 0	ancC:cds-ancC	R	G	68
PV834972 PV834973	7901	G	T	2	0.0842616 0.276039	3501 61839	4.5039E-103 0	NS5:cds-NS5	V	L	120
PV834972 PV834973	6755	T	C	2	0.502019 0.0850833	743 118719	0 0	2K:cds-2K	C	R	9
PV834972 PV834973	6395	T	C	2	0.154334 0.18413	473 2949	3.44003E-36 8.0993E-184	NS4A:cds-NS4A	Y	H	16
PV834972 PV834973	4727	G	A	2	0.11959 0.0605921	878 158090	8.12395E-70 0	NS3:cds-NS3	V	I	78
PV834972 PV834973	4631	C	T	2	0.0833943 0.376975	1367 275095	3.22284E-61 0	NS3:cds-NS3	P	S	46
PV834972 PV834974	1510	A	G	2	0.27004 0.406391	2470 357151	0 0	E:cds-E	Q	Q	200
PV834972 PV834975	808	C	T	2	0.291227 0.384753	17543 218426	0 0	prM:cds-prM	G	G	132
PV834972 PV834976	9383	T	G	2	0.0957447 0.0531295	1034 4122	8.21057E-58 2.3681E-48	NS5:cds-NS5	Y	D	614
PV834972 PV834976	9171	A	C	2	0.0954774 0.374314	199 911	6.8523E-12 1.8297E-147	NS5:cds-NS5	N	T	543
PV834972 PV834976	7902	T	C	2	0.279505 0.177295	2991 2995	0 4.8801E-201	NS5:cds-NS5	V	A	120
PV834972 PV834976	7235	T	C	2	0.172951 0.422662	8274 18154	0 0	NS4B:cds-NS4B	C	R	146
PV834972 PV834976	7130	T	C	2	0.113539 0.0982283	10067 15973	0	NS4B:cds-NS4B	S	P	111
PV834972 PV834976	5849	C	T	2	0.0877976 0.17932	2688 3675	1.31614E-84 2.2459E-238	NS3:cds-NS3	Q	*	452
PV834973 PV834974	3877	G	A	2	0.357117 0.419984	39144 1231	0 1.9992E-198	NS2A:cds-NS2A	K	K	142
PV834973 PV834974	430	C	T	2	0.0931653 0.0829052	526269 474952	0 0	prM:cds-prM	R	R	6
PV834973 PV834976	10106	C	T	2	0.136454 0.0837796	112001 5228	0 3.4678E-167	NS5:cds-NS5	Q	*	855
PV834973 PV834976	6482	C	T	2	0.25512 0.0612125	2246 1699	3.5174E-240 3.60064E-28	NS4A:cds-NS4A	Q	*	45
PV834973 PV834976	5123	G	A	2	0.196774 0.143159	343963 31734	0 0	NS3:cds-NS3	G	S	210
PV834973 PV834976	2317	C	T	2	0.0606714 0.0975348	85790 1866	0 7.57197E-56	E:cds-E	N	N	469
PV834973 PV834976	2263	C	T	2	0.0680395 0.177244	83863 1749	0 3.4258E-196	E:cds-E	V	V	451
PV834974 PV834976	4633	C	T	2	0.290616 0.437251	201472 10271	0 0	NS3:cds-NS3	F	F	46
PV834974 PV834976	3955	C	T	2	0.216538 0.432611	1681 1662	2.6692E-129 0	NS2A:cds-NS2A	S	S	168
PV834971	10088	T	A	1	0.150641	936	6.64771e-56	NS5:cds-NS5	W	R	849
PV834971	10084	G	T	1	0.132035	924	4.006e-46	NS5:cds-NS5	M	I	847
PV834971	10076	C	T	1	0.0687023	131	0.000662637	NS5:cds-NS5	R	W	845
PV834971	9825	T	C	1	0.286713	429	1.9752e-69	NS5:cds-NS5	L	P	761
PV834971	9696	C	T	1	0.0558313	806	1.40473e-11	NS5:cds-NS5	T	M	718
PV834971	9579	T	A	1	0.0953058	703	2.13902e-23	NS5:cds-NS5	L	Q	679
PV834971	9462	C	T	1	0.237805	328	4.48931e-50	NS5:cds-NS5	A	V	640
PV834971	9460	C	T	1	0.178218	303	4.40862e-33	NS5:cds-NS5	I	I	639
PV834971	9421	C	T	1	0.0509709	824	4.63997e-10	NS5:cds-NS5	V	V	626
PV834971	9379	T	G	1	0.0952381	609	2.63738e-21	NS5:cds-NS5	N	K	612
PV834971	9346	A	G	1	0.232877	292	7.66065e-39	NS5:cds-NS5	Q	Q	601
PV834971	9337	A	T	1	0.0913043	690	2.81374e-25	NS5:cds-NS5	G	G	598
PV834971	9167	C	A	1	0.271186	118	1.52152e-17	NS5:cds-NS5	L	I	542
PV834971	8930	T	A	1	0.0540541	148	0.00513488	NS5:cds-NS5	F	I	463
PV834971	8336	G	A	1	0.195467	706	6.41513e-65	NS5:cds-NS5	V	I	265
PV834971	8006	G	A	1	0.0716981	265	3.25746e-08	NS5:cds-NS5	E	K	155
PV834971	7940	A	T	1	0.110368	299	1.53967e-16	NS5:cds-NS5	I	F	133
PV834971	7936	C	T	1	0.124224	322	2.73239e-20	NS5:cds-NS5	F	F	131
PV834971	7911	G	A	1	0.0518519	135	0.00103362	NS5:cds-NS5	R	H	123
PV834971	7898	T	C	1	0.188993	963	1.07291e-74	NS5:cds-NS5	W	R	119
PV834971	7743	A	G	1	0.0581181	1084	2.33732e-18	NS5:cds-NS5	N	S	67
PV834971	7660	A	C	1	0.446763	1869	0	NS5:cds-NS5	G	G	39
PV834971	7610	A	T	1	0.137212	911	5.64754e-58	NS5:cds-NS5	I	F	23
PV834971	7503	T	C	1	0.0516144	4243	1.60307e-57	NS4B:cds-NS4B	L	P	235
PV834971	7129	T	C	1	0.0749207	12293	7.7866e-220	NS4B:cds-NS4B	S	S	110
PV834971	7127	T	C	1	0.346642	13951	0	NS4B:cds-NS4B	S	P	110
PV834971	7126	T	G	1	0.0554126	13986	2.3381e-141	NS4B:cds-NS4B	S	S	109
PV834971	7122	G	C	1	0.531077	12614	0	NS4B:cds-NS4B	S	T	108
PV834971	6973	C	T	1	0.0543237	1804	4.24671e-32	NS4B:cds-NS4B	L	L	58
PV834971	6963	G	T	1	0.0560212	2267	1.8582e-40	NS4B:cds-NS4B	*	L	55
PV834971	6818	A	G	1	0.0932428	6778	2.5106e-193	NS4B:cds-NS4B	N	D	7
PV834971	6783	G	A	1	0.0730911	2449	1.53696e-68	2K:cds-2K	R	H	18
PV834971	6392	T	C	1	0.0747664	107	0.00366147	NS4A:cds-NS4A	Y	H	15
PV834971	6389	T	A	1	0.0769231	117	0.00238376	NS4A:cds-NS4A	F	I	14
PV834971	5846	T	C	1	0.373134	2010	0	NS3:cds-NS3	*	Q	451
PV834971	5798	C	T	1	0.0602837	1692	3.7065e-33	NS3:cds-NS3	R	W	435
PV834971	5769	C	T	1	0.058042	2860	1.09842e-43	NS3:cds-NS3	A	V	425
PV834971	5518	C	T	1	0.0543294	589	1.08052e-12	NS3:cds-NS3	L	L	341
PV834971	5514	C	T	1	0.0698612	2233	1.48652e-49	NS3:cds-NS3	T	M	340
PV834971	5457	G	T	1	0.0678302	2521	3.27134e-65	NS3:cds-NS3	R	I	321
PV834971	5425	T	A	1	0.0983843	6251	1.3605e-238	NS3:cds-NS3	D	E	310
PV834971	5217	C	A	1	0.0560372	6460	1.145e-206	NS3:cds-NS3	P	Q	241
PV834971	5178	G	A	1	0.0604675	5904	1.9076e-214	NS3:cds-NS3	*	*	228
PV834971	5158	C	T	1	0.072426	8450	7.2947e-172	NS3:cds-NS3	P	P	221
PV834971	5149	T	C	1	0.102561	9331	0	NS3:cds-NS3	N	N	218
PV834971	5131	G	C	1	0.0688259	3211	7.93748e-89	NS3:cds-NS3	T	T	212
PV834971	5131	G	A	1	0.0706945	3211	1.24516e-92	NS3:cds-NS3	T	T	212
PV834971	5120	G	A	1	0.08994	18012	0	NS3:cds-NS3	G	S	209
PV834971	5089	C	G	1	0.0652832	2313	2.45796e-63	NS3:cds-NS3	D	E	198
PV834971	5081	G	A	1	0.0639225	9183	4.2055e-169	NS3:cds-NS3	G	R	196
PV834971	5043	G	A	1	0.148612	13404	0	NS3:cds-NS3	G	E	183
PV834971	5041	C	G	1	0.0992556	5642	1.1058e-244	NS3:cds-NS3	F	L	182
PV834971	4894	G	A	1	0.0626703	367	2.27546e-10	NS3:cds-NS3	T	T	133
PV834971	4804	G	A	1	0.0762026	2349	1.66596e-46	NS3:cds-NS3	K	K	103
PV834971	4715	G	A	1	0.0678814	7793	1.2048e-114	NS3:cds-NS3	D	N	74
PV834971	4710	G	A	1	0.0772336	3716	2.57645e-94	NS3:cds-NS3	R	K	72
PV834971	4630	C	T	1	0.414376	3019	0	NS3:cds-NS3	F	F	45
PV834971	4583	C	T	1	0.0583501	994	3.75353e-21	NS3:cds-NS3	L	F	30
PV834971	4430	T	C	1	0.107534	2920	7.2185e-113	NS2B:cds-NS2B	F	L	109
PV834971	3788	G	C	1	0.175439	114	6.51617e-11	NS2A:cds-NS2A	E	Q	113
PV834971	3596	T	C	1	0.0597826	184	0.000479329	NS2A:cds-NS2A	F	L	49
PV834971	3174	T	C	1	0.224719	623	9.08371e-73	NS1:cds-NS1	L	S	260
PV834971	3124	C	A	1	0.0634548	851	7.79425e-16	NS1:cds-NS1	S	S	243
PV834971	3047	C	T	1	0.120603	398	3.79738e-25	NS1:cds-NS1	R	*	218
PV834971	2900	G	A	1	0.0634146	615	5.82609e-13	NS1:cds-NS1	E	K	169
PV834971	2757	G	C	1	0.056872	211	1.39102e-05	NS1:cds-NS1	R	P	121
PV834971	2262	C	T	1	0.137405	131	2.81301e-17	E:cds-E	S	F	451
PV834971	2260	G	A	1	0.0645161	217	5.47862e-06	E:cds-E	G	G	450
PV834971	2155	G	A	1	0.0529101	189	2.21173e-08	E:cds-E	*	*	415
PV834971	2154	A	T	1	0.127049	244	5.16646e-15	E:cds-E	*	L	415
PV834971	1933	C	A	1	0.137097	248	3.15666e-16	E:cds-E	I	I	341
PV834971	1901	C	A	1	0.0653595	153	6.7353e-05	E:cds-E	L	I	331
PV834971	1873	A	C	1	0.0619308	549	2.92823e-09	E:cds-E	*	C	321
PV834971	1872	G	T	1	0.360639	1001	1.3079e-173	E:cds-E	*	L	321
PV834971	1580	C	T	1	0.0577422	13491	4.5606e-235	E:cds-E	R	W	224
PV834971	1576	G	A	1	0.139053	13556	0	E:cds-E	P	P	222
PV834971	1509	A	G	1	0.397931	15759	0	E:cds-E	K	R	200
PV834971	1487	T	G	1	0.06875	480	1.28513e-13	E:cds-E	S	A	193
PV834971	1486	T	A	1	0.0665323	496	3.55286e-13	E:cds-E	T	T	192
PV834971	1126	C	G	1	0.0758226	1398	6.05362e-45	E:cds-E	L	L	72
PV834971	985	G	C	1	0.074115	1808	2.36546e-52	E:cds-E	*	Y	25
PV834971	984	A	T	1	0.193643	2391	1.7416e-256	E:cds-E	*	L	25
PV834971	957	C	T	1	0.0736452	2159	5.43597e-59	E:cds-E	S	L	16
PV834971	896	G	A	1	0.0898372	1781	2.5174e-70	prM:cds-prM	A	T	162
PV834971	893	G	A	1	0.0627166	2886	3.61723e-55	prM:cds-prM	V	I	161
PV834971	459	G	T	1	0.0515055	5048	3.41769e-62	prM:cds-prM	R	I	16
PV834971	437	G	T	1	0.0879598	10357	1.3052e-284	prM:cds-prM	E	*	9
PV834972	10094	T	A	1	0.0763963	19569	0	NS5:cds-NS5	W	R	851
PV834972	10090	G	T	1	0.156442	652	1.27379e-80	NS5:cds-NS5	M	I	849
PV834972	9831	T	C	1	0.0538642	5551	7.40817e-80	NS5:cds-NS5	L	P	763
PV834972	8745	A	C	1	0.109551	1068	5.72035e-46	NS5:cds-NS5	K	T	401
PV834972	8744	A	G	1	0.104972	1086	9.55229e-44	NS5:cds-NS5	K	E	401
PV834972	8743	G	A	1	0.232833	932	3.653e-117	NS5:cds-NS5	K	K	400
PV834972	8624	G	C	1	0.0502283	219	3.55421e-05	NS5:cds-NS5	E	Q	361
PV834972	8561	G	A	1	0.142857	420	3.07061e-38	NS5:cds-NS5	D	N	340
PV834972	7744	G	A	1	0.0610022	1836	4.14356e-42	NS5:cds-NS5	E	E	67
PV834972	7550	C	T	1	0.119527	13269	0	NS5:cds-NS5	Q	*	3
PV834972	6786	G	A	1	0.0622763	1397	6.63495e-38	2K:cds-2K	R	H	19
PV834972	6758	T	C	1	0.407407	837	0	2K:cds-2K	C	R	10
PV834972	6568	G	A	1	0.208	125	2.48735e-22	NS4A:cds-NS4A	E	E	73
PV834972	6546	G	A	1	0.0566038	106	0.00113761	NS4A:cds-NS4A	R	Q	66
PV834972	6392	T	A	1	0.163415	410	7.95895e-36	NS4A:cds-NS4A	F	I	15
PV834972	5401	G	C	1	0.0736196	489	1.18017e-19	NS3:cds-NS3	S	S	302
PV834972	4634	T	C	1	0.108427	1780	2.6726e-118	NS3:cds-NS3	Y	H	47
PV834972	4505	G	A	1	0.426443	2148	0	NS3:cds-NS3	V	M	4
PV834972	4339	C	T	1	0.14671	927	3.0524e-101	NS2B:cds-NS2B	I	I	78
PV834972	3911	C	T	1	0.996925	1626	0	NS2A:cds-NS2A	R	C	154
PV834972	3908	G	A	1	0.914074	675	0	NS2A:cds-NS2A	V	M	153
PV834972	3636	A	G	1	0.0684932	365	2.97869e-12	NS2A:cds-NS2A	Y	C	62
PV834972	3552	C	A	1	0.104089	269	1.24527e-17	NS2A:cds-NS2A	T	N	34
PV834972	3549	T	G	1	0.101504	266	8.45563e-17	NS2A:cds-NS2A	I	S	33
PV834972	3526	C	T	1	0.0693878	245	5.59935e-09	NS2A:cds-NS2A	P	P	25
PV834972	3471	C	G	1	0.125	312	2.5874e-25	NS2A:cds-NS2A	T	S	7
PV834972	3367	G	A	1	0.0511364	176	6.512e-11	NS1:cds-NS1	E	E	324
PV834972	3175	T	C	1	0.202664	1727	1.0711e-262	NS1:cds-NS1	I	I	260
PV834972	2985	T	C	1	0.069477	1281	4.13384e-42	NS1:cds-NS1	I	T	197
PV834972	2933	A	T	1	0.0751029	972	2.25e-37	NS1:cds-NS1	T	S	180
PV834972	2831	C	A	1	0.0657552	1536	5.86408e-45	NS1:cds-NS1	Q	K	146
PV834972	2809	A	G	1	0.373856	1530	0	NS1:cds-NS1	P	P	138
PV834972	2699	G	A	1	0.0619565	920	1.08517e-25	NS1:cds-NS1	G	S	102
PV834972	2203	A	T	1	0.0992908	141	2.66264e-10	E:cds-E	L	L	431
PV834972	1755	A	C	1	0.0619301	5264	7.3912e-129	E:cds-E	H	P	282
PV834972	1752	G	C	1	0.233404	9460	0	E:cds-E	G	A	281
PV834972	1577	G	A	1	0.0779022	1964	5.69189e-79	E:cds-E	G	R	223
PV834972	1313	C	A	1	0.0726644	289	1.70625e-07	E:cds-E	L	M	135
PV834972	812	A	T	1	0.151995	4487	0	prM:cds-prM	T	S	134
PV834973	10034	G	C	1	0.123236	1063	2.46175e-45	NS5:cds-NS5	V	L	831
PV834973	9837	T	A	1	0.0934844	353	1.58062e-13	NS5:cds-NS5	V	E	765
PV834973	9833	G	A	1	0.284058	345	7.2062e-108	NS5:cds-NS5	D	N	764
PV834973	9171	C	A	1	0.541548	13731	0	NS5:cds-NS5	T	N	543
PV834973	7902	C	T	1	0.278407	62211	0	NS5:cds-NS5	A	V	120
PV834973	7511	C	T	1	0.0859987	232736	0	NS4B:cds-NS4B	H	Y	238
PV834973	6473	T	C	1	0.184211	2356	1.6603e-170	NS4A:cds-NS4A	S	P	42
PV834973	6392	T	A	1	0.181408	2883	1.4394e-179	NS4A:cds-NS4A	F	I	15
PV834973	5849	T	C	1	0.28983	31691	0	NS3:cds-NS3	*	Q	452
PV834973	4815	G	A	1	0.220077	89096	0	NS3:cds-NS3	S	N	107
PV834973	4652	G	A	1	0.118202	303970	0	NS3:cds-NS3	A	T	53
PV834973	4400	C	T	1	0.116449	195527	0	NS2B:cds-NS2B	Q	*	99
PV834973	2047	C	T	1	0.298901	108136	0	E:cds-E	I	I	379
PV834973	859	T	C	1	0.231282	171466	0	prM:cds-prM	F	F	149
PV834973	766	G	A	1	0.190956	394315	0	prM:cds-prM	K	K	118
PV834973	286	C	T	1	0.0742831	204690	0	ancC:cds-ancC	I	I	72
PV834974	10216	A	G	1	0.257605	69234	0	NS5:cds-NS5	R	R	891
PV834974	10108	C	T	1	0.0787526	104987	0	NS5:cds-NS5	S	S	855
PV834974	9838	G	C	1	0.108911	101	4.17331e-05	NS5:cds-NS5	M	I	765
PV834974	9835	G	A	1	0.338983	118	7.70579e-52	NS5:cds-NS5	L	L	764
PV834974	9352	A	G	1	0.317354	44162	0	NS5:cds-NS5	Q	Q	603
PV834974	9173	A	C	1	0.20944	678	3.50843e-53	NS5:cds-NS5	I	L	544
PV834974	8342	A	G	1	0.0506581	64432	0	NS5:cds-NS5	I	V	267
PV834974	7904	T	C	1	0.403641	79920	0	NS5:cds-NS5	W	R	121
PV834974	7903	G	T	1	0.0698519	82904	0	NS5:cds-NS5	G	G	120
PV834974	7143	T	C	1	0.143724	214125	0	NS4B:cds-NS4B	V	A	115
PV834974	6757	C	T	1	0.755516	104428	0	2K:cds-2K	Y	Y	9
PV834974	6524	T	A	1	0.0974941	5467	1.1265e-167	NS4A:cds-NS4A	S	T	59
PV834974	6397	C	T	1	0.0587002	477	1.96962e-10	NS4A:cds-NS4A	F	F	16
PV834974	6394	A	T	1	0.0645161	465	3.65933e-11	NS4A:cds-NS4A	T	T	15
PV834974	5851	T	C	1	0.0878018	39350	0	NS3:cds-NS3	S	S	452
PV834974	5125	G	A	1	0.150143	351451	0	NS3:cds-NS3	E	E	210
PV834974	4817	G	A	1	0.0567304	45161	0	NS3:cds-NS3	A	T	108
PV834974	4317	A	G	1	0.342525	3445	0	NS2B:cds-NS2B	N	S	71
PV834974	4315	C	T	1	0.359019	3465	0	NS2B:cds-NS2B	S	S	70
PV834974	4186	C	T	1	0.290977	1330	7.2503e-142	NS2B:cds-NS2B	P	P	27
PV834974	675	G	A	1	0.163605	181712	0	prM:cds-prM	R	K	88
PV834974	670	T	C	1	0.241208	190454	0	prM:cds-prM	H	H	86
PV834974	571	C	T	1	0.217499	203012	0	prM:cds-prM	C	C	53
PV834975	9344	G	A	1	0.288582	105620	0	NS5:cds-NS5	G	S	601
PV834975	9165	C	A	1	0.32149	3490	0	NS5:cds-NS5	T	N	541
PV834975	8334	G	A	1	0.283114	22528	0	NS5:cds-NS5	S	N	264
PV834975	7896	C	T	1	0.24155	34262	0	NS5:cds-NS5	A	V	118
PV834975	7895	G	T	1	0.478481	35132	0	NS5:cds-NS5	A	S	118
PV834975	7505	C	T	1	0.0570885	255428	0	NS4B:cds-NS4B	H	Y	236
PV834975	6767	C	T	1	0.0731594	168618	0	2K:cds-2K	H	Y	13
PV834975	5117	G	A	1	0.280783	459365	0	NS3:cds-NS3	G	S	208
PV834975	4626	C	T	1	0.415934	287721	0	NS3:cds-NS3	S	F	44
PV834975	4395	C	T	1	0.194234	209670	0	NS2B:cds-NS2B	S	L	97
PV834975	3870	G	A	1	0.0777598	49550	0	NS2A:cds-NS2A	S	N	140
PV834975	2803	G	A	1	0.0885991	121920	0	NS1:cds-NS1	P	P	136
PV834975	2673	T	A	1	0.404923	84737	0	NS1:cds-NS1	V	E	93
PV834975	2667	C	T	1	0.41668	74568	0	NS1:cds-NS1	S	L	91
PV834975	2140	G	A	1	0.13022	56366	0	E:cds-E	K	K	410
PV834975	1495	A	G	1	0.42803	528	3.1635e-168	E:cds-E	E	E	195
PV834975	1493	G	T	1	0.0806452	124	1.01615e-09	E:cds-E	E	*	195
PV834975	1201	G	A	1	0.39738	229	2.10306e-70	E:cds-E	V	V	97
PV834976	10069	A	G	1	0.0841121	107	9.54841e-05	NS5:cds-NS5	R	R	842
PV834976	9757	G	C	1	0.0632979	1880	4.55911e-42	NS5:cds-NS5	P	P	738
PV834976	9466	C	T	1	0.076509	2601	1.38516e-66	NS5:cds-NS5	R	R	641
PV834976	9464	C	T	1	0.0786726	2682	1.54508e-71	NS5:cds-NS5	R	C	641
PV834976	9341	A	T	1	0.0694139	4999	2.7734e-121	NS5:cds-NS5	K	*	600
PV834976	9290	G	A	1	0.0666667	225	3.09965e-06	NS5:cds-NS5	D	N	583
PV834976	7944	A	T	1	0.0501894	1056	8.66389e-16	NS5:cds-NS5	Y	F	134
PV834976	7940	C	T	1	0.128059	1226	4.40704e-71	NS5:cds-NS5	L	F	133
PV834976	7613	A	T	1	0.0739769	1906	1.58028e-46	NS5:cds-NS5	I	F	24
PV834976	7546	C	G	1	0.420072	8101	0	NS5:cds-NS5	N	K	1
PV834976	7125	G	C	1	0.160013	12699	0	NS4B:cds-NS4B	S	T	109
PV834976	6821	A	G	1	0.0573411	16864	5.6786e-204	NS4B:cds-NS4B	N	D	8
PV834976	6755	C	T	1	0.525027	6373	0	2K:cds-2K	R	C	9
PV834976	6401	C	T	1	0.254167	1920	4.232e-212	NS4A:cds-NS4A	P	S	18
PV834976	6395	C	T	1	0.209278	1897	1.4843e-168	NS4A:cds-NS4A	H	Y	16
PV834976	6392	A	T	1	0.230132	1812	1.4095e-178	NS4A:cds-NS4A	I	F	15
PV834976	6247	A	G	1	0.155388	399	2.75216e-28	NS3:cds-NS3	R	R	584
PV834976	6164	T	C	1	0.0819672	244	6.67273e-11	NS3:cds-NS3	C	R	557
PV834976	6158	T	C	1	0.363958	283	2.99186e-53	NS3:cds-NS3	*	Q	555
PV834976	6155	C	T	1	0.292835	321	6.28729e-44	NS3:cds-NS3	H	Y	554
PV834976	5428	T	A	1	0.0707955	9591	4.5935e-217	NS3:cds-NS3	D	E	311
PV834976	5161	C	T	1	0.0616063	17904	2.1918e-253	NS3:cds-NS3	P	P	222
PV834976	5152	T	C	1	0.0721945	16414	0	NS3:cds-NS3	N	N	219
PV834976	5084	G	A	1	0.0516601	17228	9.0734e-214	NS3:cds-NS3	G	R	197
PV834976	5046	G	A	1	0.102286	25331	0	NS3:cds-NS3	G	E	184
PV834976	4897	G	A	1	0.0512048	1328	9.85681e-21	NS3:cds-NS3	T	T	134
PV834976	4807	G	A	1	0.0694742	4203	3.80288e-70	NS3:cds-NS3	K	K	104
PV834976	4729	G	A	1	0.0868461	3938	4.6669e-133	NS3:cds-NS3	S	S	78
PV834976	4432	T	C	1	0.0918749	6683	5.2808e-196	NS2B:cds-NS2B	L	L	109
PV834976	4402	C	T	1	0.0615613	6725	1.3321e-219	NS2B:cds-NS2B	I	I	99
PV834976	4281	T	A	1	0.0823045	729	3.97222e-19	NS2B:cds-NS2B	V	E	59
PV834976	3790	G	C	1	0.075	1080	1.60993e-25	NS2A:cds-NS2A	Q	H	113
PV834976	3541	A	G	1	0.0825764	1211	5.14932e-41	NS2A:cds-NS2A	K	K	30
PV834976	3540	A	G	1	0.0915371	1158	5.04463e-45	NS2A:cds-NS2A	K	R	30
PV834976	3538	A	G	1	0.0861362	1219	2.36148e-27	NS2A:cds-NS2A	T	T	29
PV834976	3176	T	C	1	0.140224	4557	1.557e-260	NS1:cds-NS1	Y	H	261
PV834976	2567	C	T	1	0.0641026	156	0.000160883	NS1:cds-NS1	R	C	58
PV834976	1476	C	T	1	0.0512334	527	5.61345e-08	E:cds-E	T	M	189
PV834976	1192	C	T	1	0.0575368	7543	5.0838e-163	E:cds-E	H	H	94
